# Supplementary material for: Identification and Analysis of Axolotl Homologs for Proteins Implicated in Human Neurodegenerative Proteinopathies
Source: Genes (Basel). 2024 Feb 28;15(3):310. doi: 10.3390/genes15030310 (PMC10969905; doi:10.3390/genes15030310)
Supplement: Supplementary file 1 [file genes-15-00310-s001.zip]

Archive with 1 entries (1 files):
- genes-2884556-supplementary.pdf
